# Supplementary material for: Dim Light at Night Induced Neurodegeneration and Ameliorative Effect of Curcumin
Source: Cells. 2020 Sep 13;9(9):2093. doi: 10.3390/cells9092093 (PMC7565558; doi:10.3390/cells9092093)
Supplement: Supplementary file 1 [file cells-09-02093-s001.zip]

Archive with 5 entries (4 files):
- cells-897995-SI/
- cells-897995-SI/Supplementary Figure 1.pdf
- cells-897995-SI/Supplementary table 1.pdf
- cells-897995-SI/Supplementary table 2.pdf
- cells-897995-SI/Supplementary table 3.pdf
